# Supplementary material for: Genetic variant in 3’ untranslated region of the mouse pycard gene regulates inflammasome activity
Source: eLife. 2021 Jul 1;10:e68203. doi: 10.7554/eLife.68203 (PMC8248980; doi:10.7554/eLife.68203)
Supplement: Source data 1. — Unedited western blots in Figure 5D unedited western blot source data.docx. [file elife-68203-data1.zip]

Archive with 6 entries (6 files):
- Figure 5 source data.xlsx
- Figure 5D unedited western blot source data.docx
- Figure 1 source data.xlsx
- Figure 2 source data.xlsx
- Figure 2B unedited western blot source data.docx
- Figure 3 source data.xlsx
