# Supplementary material for: Genetic variant in 3’ untranslated region of the mouse pycard gene regulates inflammasome activity
Source: eLife. 2021 Jul 1;10:e68203. doi: 10.7554/eLife.68203 (PMC8248980; doi:10.7554/eLife.68203)
Supplement: Source data 1. — Unedited western blots in Figure 5D unedited western blot source data.docx. [file elife-68203-data1.zip › Figure 5 source data.xlsx]

## Sheet: Figure 5
Figure 5A IL1b ELISA per cell protein
	1 ml media			lysate 0.57ml
New2 (5/22)	IL1b pg/ml	pg/well	protein ug/25 ul	mg/ml	IL pg/mg prot	IL ng/mg p
WT Cas9 untreat	1.977	1.977	6.029	0.137461	14.3822	0.0143822
WT Cas9 1	31.542	31.542	4.631	0.105587	298.731	0.298731
WT Cas9 2	31.791	31.791	5.483	0.125012	254.303	0.254303
WT Cas9 3	39.265	39.265	6.247	0.142432	275.676	0.275676
Homo2 untreat	1.782	1.782	5.03	0.114684	15.5383	0.0155383
Homo2 1	16.801	16.801	4.517	0.102988	163.136	0.163136
Homo2 2	18.853	18.853	5.656	0.128957	146.196	0.146196
Homo2 3	18.729	18.729	5.409	0.123325	151.867	0.151867
Homo5 untreat	1.879	1.879	5.577	0.127156	14.7772	0.0147772
Homo5 1	18.507	18.507	5.197	0.118492	156.188	0.156188
Homo5 2	14.136	14.136	6.539	0.149089	94.8157	0.0948157
Homo5 3	28.229	28.229	5.943	0.1355	208.331	0.208331
Homo35 untreat	2.124	2.124	6.959	0.158665	13.3867	0.0133867
Homo35 1	20.09	20.09	5.227	0.119176	168.575	0.168575
Homo35 2	11.057	11.057	5.486	0.125081	88.3989	0.0883989
Homo35 3	12.608	12.608	6.376	0.145373	86.7287	0.0867287
Figure 5b Pycard qPCR in ESDM WT and 3 edited lines
Well	Sample Name	PycardCт	Actb	delta Ct	ddCt	2^-ddCt	average	SD	COV	Ave sample type	SD	Norm to ave WT
A1	WT0-1	24.4155	18.5995	5.81602	5.67856	0.0195246	0.0202996	0.000761056	0.0374911	0.0182071	0.0029593	1.04873
A2	WT0-1	23.8433	18.0854	5.75782	5.62036	0.0203284
A3	WT0-1	23.821	18.1132	5.70778	5.57032	0.0210459
B1	WT0-2	24.3839	19.0259	5.35802	5.22056	0.0268197	0.0274243	0.000683164	0.0249109
B2	WT0-2	23.9851	18.6521	5.33306	5.1956	0.0272878
B3	WT0-2	24.2488	18.9614	5.28739	5.14993	0.0281654
C1	WT0-3	24.4011	18.2262	6.17488	6.03742	0.015225	0.0161146	0.000842129	0.0522589
C2	WT0-3	23.9699	17.8863	6.08361	5.94615	0.0162193
C3	WT0-3	23.9612	17.9368	6.02434	5.88688	0.0168994
D1	WT0-4	24.3676	18.3869	5.98061	5.84315	0.0174195	0.0176856	0.000408424	0.0230935	0.0165149	0.00147688	0.951265
D2	WT0-4	23.9411	17.9656	5.97549	5.83803	0.0174815
D3	WT0-4	23.8924	17.9715	5.92088	5.78342	0.0181559
E1	WT0-5	24.2365	18.0362	6.20025	6.06279	0.0149596	0.0148557	0.00042409	0.0285473
E2	WT0-5	23.9446	17.6883	6.25632	6.11886	0.0143893
E3	WT0-5	23.917	17.7414	6.17552	6.03806	0.0152182
F1	WT0-6	24.2325	18.1225	6.10996	5.9725	0.0159257	0.0170035	0.00129536	0.076182
F2	WT0-6	23.7527	17.7064	6.04629	5.90883	0.0166443
F3	WT0-6	23.6917	17.7932	5.89844	5.76097	0.0184406
E4	Hom0-1	25.9883	17.8509	8.13736	7.9999	0.00390652	0.00396353	5.7048e-05	0.0143932	0.00342508	0.000537452	0.197285
E5	Hom0-1	26.0332	17.9374	8.09583	7.95837	0.00402062
E6	Hom0-1	26.1989	18.0824	8.11649	7.97903	0.00396345
F4	Hom0-2	26.3259	17.7137	8.61223	8.47477	0.00281086	0.00288863	6.74525e-05	0.023351
F5	Hom0-2	26.5277	17.9723	8.55539	8.41793	0.00292382
F6	Hom0-2	26.0957	17.5439	8.55175	8.41429	0.00293121
G4	Hom0-3	26.3155	18.0033	8.31223	8.17476	0.0034606	0.00342307	3.25016e-05	0.00949485
G5	Hom0-3	25.9632	17.6276	8.33558	8.19812	0.00340503
G6	Hom0-3	25.8802	17.544	8.33619	8.19872	0.0034036
H4	Hom0-4						0.00485545	0.000712661	0.146775	0.00893104	0.00746944	0.51443
H5	Hom0-4	25.1767	17.4956	7.68118	7.54372	0.00535938
H6	Hom0-4	26.0465	18.0648	7.98172	7.84426	0.00435153															Figure 5D ASC western blot densitometry
A7	Hom0-5	25.1167	19.1374	5.97938	5.84192	0.0174344	0.0175517	0.000321038	0.0182909
A8	Hom0-5	24.9274	18.9873	5.94015	5.80269	0.017915
A9	Hom0-5	24.6853	18.6953	5.99005	5.85259	0.0173059
B7	Hom0-6	26.9707	18.9611	8.00966	7.8722	0.00426808	0.00438592	0.000110347	0.0251593
B8	Hom0-6	25.8288	17.8913	7.93756	7.80009	0.00448681
B9	Hom0-6	25.7986	17.8338	7.9648	7.82734	0.00440287
D10	Hom0-7	26.0455	18.4427	7.60283	7.46537	0.00565847	0.00624687	0.000832131	0.133208	0.00632282	0.000694568	0.364196
D11	Hom0-7	25.5423	18.1734	7.36891	7.23145	0.00665451
D12	Hom0-7	25.7039	18.3737	7.33025	7.19278	0.00683528
E10	Hom0-8	25.9069	18.2734	7.63351	7.49605	0.00553941	0.00566935	0.000180954	0.031918
E11	Hom0-8	25.6015	18.0531	7.5484	7.41094	0.00587603
E12	Hom0-8	26.0747	18.455	7.61972	7.48226	0.00559262
F10	Hom0-9	25.4908	18.0887	7.40203	7.26457	0.0065035	0.00705224	0.000776038	0.110041
F11	Hom0-9	25.5375	18.2573	7.28026	7.1428	0.00707626
F12	Hom0-9	25.5449	18.3678	7.17706	7.0396	0.00760098
Figure 5c Pycard turnover qPCR in ESDM WT and 3 edited lines
Well	Sample Name	PycardCт	Actb	delta Ct	ddCt	2^-ddCt	average	SD	COV	Ave sample type	SD	% change
A1	WT0-1	24.4155	18.5995	5.81602	5.67856	0.0195246	0.0202996	0.000761056	0.0374911	0.0182071	0.0029593	100
A2	WT0-1	23.8433	18.0854	5.75782	5.62036	0.0203284
A3	WT0-1	23.821	18.1132	5.70778	5.57032	0.0210459
A4	WTo/n-1	27.7637	19.1151	8.64851	8.51105	0.00274106	0.0028671	0.00021459	0.0748455	0.00296389	0.000324732	16.2788
A5	WTo/n-1	27.3222	18.676	8.64624	8.50878	0.00274538
A6	WTo/n-1	27.3526	18.8885	8.46407	8.32661	0.00311488
B1	WT0-2	24.3839	19.0259	5.35802	5.22056	0.0268197	0.0274243	0.000683164	0.0249109
B2	WT0-2	23.9851	18.6521	5.33306	5.1956	0.0272878
B3	WT0-2	24.2488	18.9614	5.28739	5.14993	0.0281654
B4	WTo/n-2	27.9769	19.6181	8.35881	8.22135	0.00335064	0.00333644	4.62533e-05	0.0138631
B5	WTo/n-2	27.6834	19.2959	8.38746	8.25	0.00328476
B6	WTo/n-2	27.5855	19.2367	8.34881	8.21135	0.00337394
C1	WT0-3	24.4011	18.2262	6.17488	6.03742	0.015225	0.0161146	0.000842129	0.0522589
C2	WT0-3	23.9699	17.8863	6.08361	5.94615	0.0162193
C3	WT0-3	23.9612	17.9368	6.02434	5.88688	0.0168994
C4	WTo/n-3	27.586	18.9436	8.64244	8.50498	0.00275261	0.00268814	0.000105157	0.039119
C5	WTo/n-3	27.4349	18.6916	8.74328	8.60582	0.00256679
C6	WTo/n-3	27.3034	18.6569	8.64644	8.50898	0.00274501
D1	WT0-4	24.3676	18.3869	5.98061	5.84315	0.0174195	0.0176856	0.000408424	0.0230935	0.0165149	0.00147688	100
D2	WT0-4	23.9411	17.9656	5.97549	5.83803	0.0174815
D3	WT0-4	23.8924	17.9715	5.92088	5.78342	0.0181559
D4	WTo/n-4	27.1166	18.9248	8.19179	8.05433	0.00376189	0.00352996	0.00020108	0.0569638	0.00311319	0.00152884	18.8508
D5	WTo/n-4	26.9117	18.5758	8.33586	8.1984	0.00340437
D6	WTo/n-4	26.7548	18.4271	8.32771	8.19025	0.00342364
E1	WT0-5	24.2365	18.0362	6.20025	6.06279	0.0149596	0.0148557	0.00042409	0.0285473
E2	WT0-5	23.9446	17.6883	6.25632	6.11886	0.0143893
E3	WT0-5	23.917	17.7414	6.17552	6.03806	0.0152182
E4	WTo/n-5	27.5797	18.9605	8.61919	8.48173	0.00279734	0.00283747	5.67646e-05	0.0200053
E5	WTo/n-5	27.0471	18.5435	8.50359	8.36612	0.00303072
E6	WTo/n-5	27.1481	18.5697	8.57837	8.44091	0.00287761
F1	WT0-6	24.2325	18.1225	6.10996	5.9725	0.0159257	0.0170035	0.00129536	0.076182
F2	WT0-6	23.7527	17.7064	6.04629	5.90883	0.0166443
F3	WT0-6	23.6917	17.7932	5.89844	5.76097	0.0184406
F4	WTo/-6	27.6387	19.0475	8.59122	8.45376	0.0028521	0.00297214	0.000119741	0.0402878
F5	WTo/-6	27.1338	18.6023	8.53145	8.39399	0.00297274
F6	WTo/-6	26.9658	18.4909	8.4749	8.33744	0.00309158
E4	Hom0-1	25.9883	17.8509	8.13736	7.9999	0.00390652	0.00396353	5.7048e-05	0.0143932	0.00342508	0.000537452	100
E5	Hom0-1	26.0332	17.9374	8.09583	7.95837	0.00402062
E6	Hom0-1	26.1989	18.0824	8.11649	7.97903	0.00396345
F7	Homo/n-1	31.152	19.6341	11.5179	11.3805	0.00037509	0.00039563	2.90484e-05	0.0734232	0.000355276	0.000374058	10.3728
F8	Homo/n-1	30.6687	19.2509	11.4178	11.2803	0.000402053
F9	Homo/n-1	30.4875	19.1195	11.368	11.2305	0.00041617
F4	Hom0-2	26.3259	17.7137	8.61223	8.47477	0.00281086	0.00288863	6.74525e-05	0.023351
F5	Hom0-2	26.5277	17.9723	8.55539	8.41793	0.00292382
F6	Hom0-2	26.0957	17.5439	8.55175	8.41429	0.00293121
G7	Homo/n-2	30.4882	19.0839	11.4043	11.2669	0.000405825	0.000388074	2.84736e-05	0.0733715
G8	Homo/n-2	30.4894	19.0756	11.4138	11.2763	0.000403167
G9	Homo/n-2	30.731	19.1346	11.5964	11.459	0.000355232
G4	Hom0-3	26.3155	18.0033	8.31223	8.17476	0.0034606	0.00342307	3.25016e-05	0.00949485
G5	Hom0-3	25.9632	17.6276	8.33558	8.19812	0.00340503
G6	Hom0-3	25.8802	17.544	8.33619	8.19872	0.0034036
H7	Homo/n-3	30.5962	18.5619	12.0342	11.8968	0.000262251	0.000282124	2.81042e-05	0.0996166
H8	Homo/n-3	30.4771	18.5794	11.8977	11.7602	0.000288289
H9	Homo/n-3	30.4141	18.5835	11.8306	11.6932	0.000301996
H4	Hom0-4						0.00485545	0.000712661	0.146775	0.00893104	0.00746944	100
H5	Hom0-4	25.1767	17.4956	7.68118	7.54372	0.00535938
H6	Hom0-4	26.0465	18.0648	7.98172	7.84426	0.00435153
A10	Homo/n-4	29.2015	19.1344	10.0671	9.92968	0.00102534	0.00115188	0.000115146	0.099963	0.0010149	0.00294159	11.3637
A11	Homo/n-4	29.0239	19.1592	9.8647	9.72724	0.0011798
A12	Homo/n-4	29.1909	19.4102	9.78074	9.64328	0.0012505
A7	Hom0-5	25.1167	19.1374	5.97938	5.84192	0.0174344	0.0175517	0.000321038	0.0182909
A8	Hom0-5	24.9274	18.9873	5.94015	5.80269	0.017915
A9	Hom0-5	24.6853	18.6953	5.99005	5.85259	0.0173059
B10	Homo/n-5	29.1896	18.9637	10.2259	10.0885	0.000918476	0.0010197	0.000143157	0.14039
B11	Homo/n-5	28.9548	18.9609	9.99392	9.85645	0.00107873
B12	Homo/n-5	28.9518	19.0133	9.93855	9.80109	0.00112093
B7	Hom0-6	26.9707	18.9611	8.00966	7.8722	0.00426808	0.00438592	0.000110347	0.0251593
B8	Hom0-6	25.8288	17.8913	7.93756	7.80009	0.00448681
B9	Hom0-6	25.7986	17.8338	7.9648	7.82734	0.00440287
C10	Homo/n-6	29.0477	18.5768	10.4709	10.3334	0.000775057	0.000873104	8.50504e-05	0.0974115
C11	Homo/n-6	28.8126	18.5847	10.2278	10.0904	0.000917258
C12	Homo/n-6	28.9367	18.7241	10.2126	10.0751	0.000926996
D10	Hom0-7	26.0455	18.4427	7.60283	7.46537	0.00565847	0.00624687	0.000832131	0.133208	0.00632282	#REF!	100
D11	Hom0-7	25.5423	18.1734	7.36891	7.23145	0.00665451
D12	Hom0-7	25.7039	18.3737	7.33025	7.19278	0.00683528
C7	Homo/n-7	29.946	18.6783	11.2677	11.1302	0.000446132	0.000409169	3.20113e-05	0.0782348	0.00036616	3.77212e-05	5.79108
C8	Homo/n-7	29.9171	18.4588	11.4583	11.3208	0.000390918
C9	Homo/n-7	29.8418	18.3818	11.46	11.3225	0.000390458
D7	Homo/n-8	29.9693	18.2663	11.7029	11.5655	0.000329945	0.000338695	7.59859e-06	0.0224349
D8	Homo/n-8	29.7166	18.0723	11.6443	11.5069	0.000343625
D9	Homo/n-8	29.7003	18.0513	11.649	11.5115	0.000342516
E10	Hom0-8	25.9069	18.2734	7.63351	7.49605	0.00553941	0.00566935	0.000180954	0.031918
E11	Hom0-8	25.6015	18.0531	7.5484	7.41094	0.00587603
E12	Hom0-8	26.0747	18.455	7.61972	7.48226	0.00559262
E7	Homo/n-9	30.3981	18.726	11.6721	11.5346	0.000337075	0.000350614	2.33431e-05	0.0665777
E8	Homo/n-9	29.9478	18.4394	11.5084	11.371	0.000377568
E9	Homo/n-9	30.0336	18.3621	11.6716	11.5341	0.000337199
F10	Hom0-9	25.4908	18.0887	7.40203	7.26457	0.0065035	0.00705224	0.000776038	0.110041
F11	Hom0-9	25.5375	18.2573	7.28026	7.1428	0.00707626
F12	Hom0-9	25.5449	18.3678	7.17706	7.0396	0.00760098
				Sample		ASC	beta actin	ASC/b-actin ratio		Normalised to average DBA
				DBA 1		35728.5	74.984	476.482		0.942409
				DBA 2		40743.6	79.545	512.209		1.01307
				DBA 3		45876.4	86.891	527.977		1.04426
				Homo2 1		19404.8	83.115	233.469		0.461767
				Homo2 2		10562.4	75.659	139.605		0.276117
				Homo2 3		12824.8	85.91	149.281		0.295256
				Homo5 1		28614	82.415	347.194		0.686696
				Homo5 2		33330.5	76.741	434.324		0.859027
				Homo5 3		29567.9	72.589	407.333		0.805644
				Homo 35 1		25646.6	75.88	337.989		0.668491
				Homo 35 2		17338	65.085	266.389		0.526878
				Homo 35 3		18517.1	74.583	248.275		0.491051
	Figure 5D, unedited ASC western blot						Figure 5D, unedited b-actin western blot
